# Supplementary material for: Formins in Human Disease
Source: Cells. 2021 Sep 27;10(10):2554. doi: 10.3390/cells10102554 (PMC8533766; doi:10.3390/cells10102554)
Supplement: Supplementary file 1 [file cells-10-02554-s001.zip]

Archive with 1 entries (1 files):
- cells-1303429-supplementary.xlsx
