# Supplementary material for: Formins in Human Disease
Source: Cells. 2021 Sep 27;10(10):2554. doi: 10.3390/cells10102554 (PMC8533766; doi:10.3390/cells10102554)
Supplement: Supplementary file 1 [file cells-10-02554-s001.zip › cells-1303429-supplementary.xlsx]

## Sheet: Table S1 Tissues
Gene/Tissue	DIAPH1	DIAPH2	DIAPH3	DAAM1	DAAM2	FMNL1	FMNL2	FMNL3	FHOD1	FHOD3	FMN1	FMN2	INF2	FHDC1	Delphilin/ GRID2IP1
Cerebral cortex	High	Low		Medium	Medium		Low	High		Medium			Medium				High
Cerebellum	High	Low		High	Low		Low	High					Medium				Medium
Hippocampus	Medium	High		High	Medium		Medium	High		Low			Low				Low
Caudate	Low	Medium		Medium	Medium		Medium	Medium		Low			Medium
Retina											High
Thyoroid gland	Medium			High	Low		Low	Medium		Low			Medium				Enhanced
Parathyorid gland		Low		Medium	Medium				Low	Low	Medium		Medium				Supported
Adrenal gland	High	Medium		Medium	Medium			Low	Low	Medium	Medium		Low				Approved
Nasopharynx	Low	Medium		Medium	Low			Medium			Low		Low				Uncertain
Bronchus	Low	Low		High	Medium			Medium		Medium	Medium		Low				Pending
Lung	High	Low		Medium	Medium	Medium	Low	Low	Low	Low	Medium		Medium
Oral mucosa		Low		Medium	Medium						Medium		Low
Salivary gland	High	High		Medium	Low						Low		Medium
Esophagus		Medium		Medium	Medium						Medium		Low
Stomach	High	Medium		High	Medium			Medium		Medium	Medium		High
Duodenum	High	Medium		High	Medium			Medium			Medium		Medium
Small intestine	Medium	High		Medium	Medium			Medium		Medium	Medium		Medium
Colon	Medium	High		High	Medium			Medium	Low	Medium	Medium		Medium
Rectum	Medium	High		High	Medium			Medium	Low	Medium	Medium		High
Liver	Medium	Low		Medium	Low			Medium		Low			Medium
Gallbladder	High	Medium		Medium	Medium					Medium	Medium		High
Pancreas	High	High		Medium	Medium			Medium		Low	Medium		Medium
Kidney	Low	Medium		High	Medium			Medium		Medium	High		Medium
Urinary bladder	Medium	Medium		Medium	Medium			Low	Low	Medium	Medium		Medium
Testis	High	High		Medium	Medium			High	Low	Medium	Medium		Medium
Epididymis	Medium	Medium		Medium	Low			Medium		Medium	Medium		Medium
Seminal vesicle	High	Medium		High	Low					Low	Medium		Medium
Prostate	Low	Medium		Medium	Medium			Low		Medium	Medium		Medium
Vagina		Low		Medium	Medium			Low			Medium		Low
Ovary		High		Medium	Medium		Low	Medium	Low	Medium	Low
Fallopian tube	Low	High		High	Medium			Medium		Low	Low		Medium
Endometrium	Low	High		High	Medium			Medium		Low	Medium		Medium
Cervix, uterine	Medium	Medium		Medium	Medium			Low			Medium		Low
Placenta	High	Medium		Medium	Medium		Low	Low		Low	Medium		High
Breast	Medium	Medium		Medium	Low			High	Low	Medium	Medium		Medium
Heart muscle				High	Medium			Medium		Low	Medium
Smooth muscle		Low		High	Low			Medium			Medium
Skeletal muscle	Low	Low		High	Medium			Medium	Low		Medium
Soft tissue	Low	Low		Medium	Low			High	Low	Low			Low
Adipose tissue								High		Medium
Skin	Low	Medium		Medium	Medium			High	Low	Low	Medium		Low
Appendix	Low	High		Medium	Medium	Medium	Low	Low	Medium	Medium	Low		High
Spleen	Low	Medium		Medium	Medium	Medium		Low					Medium
Lymph node	Low	Medium		Medium	Medium	Medium		Low	Medium				Low
Tonsil	Low	Medium		Medium	Medium	Medium	Low	Medium	Medium	Low	Medium		Low
Bone marrow	Low	Medium		High	Low	Medium		Low	Low	Low			Medium
Reliability score	Approved	Enhanced	Pending	Uncertain	Approved	Enhanced	Enhanced	Uncertain	Approved	Uncertain	Supported	Pending	Approved	Uncertain	Pending
Table S1. Expression of the fifteen formin genes in different human issues. The information was obtained from The Human Protein Atlas. The reliability score of the analysis was ranked from high to low as: enhanced, supported, approved, uncertain and pending.

## Sheet: Table S2 Blood Brain
Blood	DIAPH1	DIAPH2	DIAPH3	DAAM1	DAAM2	FMNL1	FMNL2	FMNL3	FHOD1	FHOD3	FMN1	FMN2	INF2	FHDC1	Delphilin/ GRID2IP1
RNA blood cell type specificity	Low cell type specificity	Low cell type specificity	Cell type enriched (plasmacytoid DC)	Cell type enhanced (plasmacytoid DC)	Cell type enriched (neutrophil)	Low cell type specificity	Cell type enhanced (non-classical monocyte, intermediate monocyte)	Cell type enhanced (plasmacytoid DC)	Low cell type specificity	Not detected	Cell type enhanced (basophil)	Cell type enhanced (naive CD4 T-cell)	Low cell type specificity	Cell type enhanced (neutrophil)	Cell type enhanced (NK-cell)
RNA blood cell type distribution	Detected in all	Detected in many	Detected in single	Detected in all	Detected in single	Detected in all	Detected in some	Detected in many	Detected in many	Not detected	Detected in some	Detected in some	Detected in many	Detected in some	Detected in single
Brain
Regional specificity	Low region specificity	Low region specificity	Low region specificity	Low region specificity	Low region specificity	Low region specificity	Low region specificity	Low region specificity	Low region specificity	Low region specificity	Low region specificity	Low region specificity	Low region specificity	Low region specificity	Region enhanced (cerebellum)
Regional distribution	Detected in all	Detected in all	Detected in many	Detected in all	Detected in all	Detected in all	Detected in all	Detected in all	Detected in many	Detected in all	Detected in many	Detected in all	Detected in all	Detected in many	Detected in many
Detected in all
Detected in many
Detected in some
Detected in single
Not detected
Table S2. RNA expression of the fifteen formins in brain and blood cells. The specificity of the expression is indicated by the brown color scale, the darkest brown indicating the widest regional distribution. A yellow background indicates high specificity of expression in a given cell type. The information was obtained from The Human Protein Atlas.

## Sheet: Table S3 DIAPH1
Mutation	Disease	Reference
p.Leu221Phe	DFNA1	[9]
c.684+1>A	SCBMS	[10]
p.Ile231Thr	DFNA1	[11]
p.Ala265Ser	DFNA1	[12]
p.Ile530Ser	DFNA1	[13]
p.Gln778X	SCBMS	[14]
c.2482+1G>T (splicing variant)	DFNA1	[15]
p.Phe923fs*	SCBMS	[10,16]
p.Arg1049X	SCBMS	[16,17]
p.Glu1184Alafs*11	DFNA1	[18]
p.Glu1192_Gln1220del	DFNA1+Thrombocytopenia	[19]
p.Gly1197Ser	DFNA1	[20]
p.Arg1204X	DFNA1	[21]
p.Ala1210Glyfs*31	DFNA1+Thrombocytopenia	[19]
p.Ala1210Serfs*31	DFNA1+Thrombocytopenia	[22]
p.Arg1213X	DFNA1+Thrombocytopenia	[9,22–27]
p.Ala1221Valfs*22	DFNA1	[6]
CNV gain and loss	DFNA1	[28]
Table S3. Pathogenic mutations of DIAPH1. Compilation of the reported pathogenic mutations of DIAPH1 with indication of the disease. The mutations with familial studies and that are not present in gnomAD (v2.1.1) are indicated in regular, whereas the sporadic mutations not present in gnomAD are indicated in italics. The variants registered in gnomAD database, were not included in the list, regard…

## Sheet: Table S4 DIAPH2
Mutation	Disease	Reference
t(X;12)(q21;p13)	POF	[29,30]
t(X;X)(q22;p21)	POF	[31]
t(X;9)(q22;p21)	POF	[31]
t(X;22)(q21.3;q13.33)	POF	[32]
t(X;1)(q21;q41)	POF	[33]
Intronic duplication of 53 Kb in Xq21.33	POF	[34]
Deletion of 26 Kb in Xq21.33	POF	[34]
Table S4. Pathogenic mutations of DIAPH2. Compilation of the reported pathogenic mutations of DIAPH2 with indication of the disease. The mutations with familial studies and that are not present in gnomAD (v2.1.1) are indicated in regular, whereas the sporadic mutations not present in gnomAD are indicated in italics. The variants registered in gnomAD database, were not included in the list, regard…

## Sheet: Table S5 DIAPH3
Mutation	Disease	Reference
c.-173C>T (5’ UTR)	AUNA1	[35]
c.-172G>A (5’ UTR)	AUNA1	[36]
p.Leu203Phe	AUNA1	[15]
Table S5. Pathogenic mutations of DIAPH3. Compilation of the reported pathogenic mutations of DIAPH3 with indication of the disease. The mutations with familial studies and that are not present in gnomAD (v2.1.1) are indicated in regular, whereas the sporadic mutations not present in gnomAD are indicated in italics. The variants registered in gnomAD database, were not included in the list, regard…

## Sheet: Table S6 DAAM2
Mutation	Disease	Reference
p.Glu121Gln	NPHS24	[37]
p.Arg335Gln	NPHS24	[37]
p.Arg445X	NPHS24	[37]
p.Pro582His	NPHS24	[37]
p.Ser1027Leu	NPHS24	[37]
Table S6. Pathogenic mutations of DAAM2. Compilation of the reported pathogenic mutations of DAAM2 with indication of the disease. The mutations with familial studies and that are not present in gnomAD (v2.1.1) are indicated in regular, whereas the sporadic mutations not present in gnomAD are indicated in italics. The variants registered in gnomAD database, were not included in the list, regardle…

## Sheet: Table S7 FMN2
Mutation	Disease	Reference
p.Ala466Glyfs*483	MRT47	[38]
p.Gln749X	MRT47	[39]
p.Thr839Argfs*48	MRT47	[38]
p.Pro927Leu	Sensory processing dysfunction	[40]
911 kb deletion in the 1q43 region that affects the whole gene	MRT47	[41]
47.4 kb deletion in the 1q43 region that affects the 3 last exons	MRT47	[42]
Table S7. Pathogenic mutations of FMN2. Compilation of the reported pathogenic mutations of FMN2 with indication of the disease. The mutations with familial studies and that are not present in gnomAD (v2.1.1) are indicated in regular, whereas the sporadic mutations not present in gnomAD are indicated in italics. The variants registered in gnomAD database, were not included in the list, regardless…

## Sheet: Table S8 INF2
Mutation	Disease	Reference
p.Ala13Thr	FSGS	[43]
p.Leu42Pro	FSGS	[43–45]
p.Asn49Lys	FSGS	[46]
p.Glu58Lys	FSGS	[44]
p.Pro45Leu	Focal glomerular obsolescent	[44]
Lys55_Glu58del	Inherited peripheral neuropathy	[47]
p.Leu57Pro	FSGS+CMT	[48]
p.Leu57Arg	FSGS+CMT	[49]
p.Phe68Ser	FSGS+CMT	[49]
p.Leu69Pro	FSGS+CMT	[50]
p.Leu69_Ser72del	FSGS+CMT	[51]
p.Gly73Ser	FSGS	[46,52,53]
p.Gly73Val	FSGS+CMT	[44]
Asp75_Ser85del	FSGS+CMT	[54]
p.Leu76Pro	FSGS	[55]
p.Leu77Pro	FSGS/FSGS+CMT	[56,57]
p.Leu77Arg	FSGS+CMT	[49,51]
p.Leu78Pro	Inherited peripheral neuropathy	[47]
p.Leu78Arg	FSGS	[56]
p.Leu81Pro	FSGS	[52]
p.Ser85Trp	FSGS	[58]
p.Arg91Gly Cryptic splicing	CMT	[59]
p.Cys101Arg	Minor glomerular abnormalities	[44]
p.Val102Asp	CMT+AHUS	[60]
p.Val102_Cys104del	FSGS	[52]
p.Cys104Phe	FSGS+CMT	[48]
p.Cys104Arg	FSGS+CMT	[48]
p.Cys104Tyr	CMT	[61]
p.Cys104Trp	FSGS/FSGS+CMT	[48,62,63]
p.Val105Gly	FSGS+CMT/CMT	[61,64]
p.Arg106Pro	FSGS/FSGS+CMT	[48,63,65]
p.Val108Asp	FSGS+CMT	[50]
p.Gly114Asp	FSGS+CMT	[51,66,67]
p.Leu128Pro	FSGS+CMT/ Inherited peripheral neuropathy	[47,48,57]
p.Ser129Pro	FSGS	[52]
p.Ser129_Gln130insVRQLS	FSGS	[58]
p.Leu132Pro	FSGS+CMT	[68]
p.Leu132Arg	FSGS+CMT	[48]
p.Leu146Ile	FSGS	[69]
p.Leu150Pro	FSGS	[45]
p.Cys151Arg	FSGS/FSGS+CMT	[52,65,67,70]
p.Gly157Asp	FSGS	[46,70]
p.His158Asp	FSGS	[52]
p.Leu162Pro	FSGS	[71]
p.Leu162Arg	FSGS	[64]
p.Ala164Pro	Minimal change nephropathy/renal	[72,73]
p.Ala164_Asp166del	FSGS/FSGS+CMT	[48]
p.Leu165Pro	FSGS/FSGS+CMT	[48]
p.His167Pro	FSGS	[63]
p.Tyr168del	FSGS	[64]
p.Arg177Cys	FSGS	[44,52,54,56,70,73,73,74]
p.Arg177His	FSGS/AHUS	[55,60,65,75]
p.Phe178Ser	FSGS	[44]
p.Phe178Val	FSGS	[76]
p.Val181Ala	FSGS	[63]
p.Val181Gly	FSGS/FSGS+CMT	[52,70,77]
p.Glu184K	FSGS/FSGS+CMT/Alport syndrome	[43,46,49,64,65,78,79]
p.Glu184Gln	FSGS	[75]
p.Leu185Pro	FSGS	[80]
p.Ser186Pro	FSGS	[43]
p.Pro192Thr	FSGS	[81]
p.Tyr193His	FSGS	[55]
p.Leu198Arg	FSGS	[43,55]
p.Asn202Asp	FSGS	[75]
p.Asn202Ser	FSGS	[82]
p.Ala203Asp	FSGS	[75]
p.Asp210Asn	FSGS	[83]
p.Arg214Cys	FSGS	[52,55,64,75,84]
p.Arg214His	FSGS	[43,65,75,85]
p.Arg218Gln	FSGS	[43,44,52,55,64,65,70,75,83,85–87]
p.Arg218Trp	FSGS	[43,52,64,65,70]
p.Glu220Lys	FSGS/ Minimal change nephropathy	[43–45,55,56,64,65,80,87–89,91]
p.Leu245Pro	FSGS	[90]
p.Glu249X	FSGS	[45]
p.Ser263Ala	FSGS	[91,92]
p.Val274Ile	FSGS	[83]
Whole gene duplication	FSGS+CMT	[93]
Deletion in the DAD domain	FSGS+CMT	[94]
Table S8. Pathogenic mutations of INF2. Compilation of the reported pathogenic mutations of INF2 with indication of the disease. The mutations with familial studies and that are not present in gnomAD (v2.1.1) are indicated in regular, whereas the sporadic mutations not present in gnomAD are indicated in italics. The variants registered in gnomAD database, were not included in the list, regardless…

## Sheet: Table S9 FHOD3
Mutation	Disease	Reference
c.1286+2delT	HCM	[95]
p.Gln437X	HCM	[95]
p.Ser527del	HCM	[96,97]
p.Tyr528Cys	HCM	[97]
c.1646+1G>A	HCM	[98]
c.1646+1G>C	HCM	[98]
c.1836-1312_1970+1231delins27	HCM	[99]
c.1836-1527_2022-2042del	HCM	[99]
c.1836-2543_2021+2217delins105	HCM	[99]
p.Arg637Gly	HCM	[97]
p.Arg637Pro	HCM	[97]
p.Asp962Asn	HCM	[97]
p.Ser963Leu	HCM	[100]
p.Tyr1249Asn	DCM	[154]
p.Val1576Gly	HCM	[97]
Table S9. Pathogenic mutations of FHOD3. Compilation of the reported pathogenic mutations of FHOD3 with indication of the disease. The mutations with familial studies and that are not present in gnomAD (v2.1.1) are indicated in regular, whereas the sporadic mutations not present in gnomAD are indicated in italics with the exception of p.Ser527del. The variants registered in gnomAD database, were …

## Sheet: Table S10 Cancer prognosis
Prognostic	DIAPH1	DIAPH2	DIAPH3	DAAM1	DAAM2	FMNL1	FMNL2	FMNL3	FHOD1	FHOD3	FMN1	FMN2	INF2	FHDC1	Delphilin/ GRID2IP1
Favorable prognostic marker	Renal		Colorectal	Renal						Renal				Renal
Unfavorable prognostic marker	Pancreatic	Endometrial Pancreatic Renal	Lung Endometrial		Renal	Renal	Liver	Renal	Renal Cervical				Liver
RNA Cancer category	Low cancer specificity	Low cancer specificity	Low cancer specificity	Low cancer specificity	Cancer enhanced melanoma	Low cancer specificity	Low cancer specificity	Low cancer specificity	Low cancer specificity	Low cancer specificity	Cancer enriched melanoma	Group enriched glioma, testis cancer	Low cancer specificity	Low cancer specificity	Low cancer specificity
Reliability score	Approved	Enhanced	Pending	Uncertain	Approved	Enhanced	Enhanced	Uncertain	Approved	Uncertain	Supported	Pending	Approved	Uncertain	Pending
Enhanced
Supported
Approved
Uncertain
Pending
Table S10. Prognostic value of formin mRNA expression levels in different types of cancer. Favorable or unfavorable prognosis based on the association between high mRNA expression levels and patient survival (p < 0.001). The RNA cancer category is based on the expression levels of the formins in 17 cancer tissues. Information was obtained from The Human Protein Atlas. The reliability score of the…

[truncated: 1 more sheets: Table S11 ONCOMINE]
